# Supplementary material for: Female-Male and Female-Female Social Interactions of Captive Kept Capercaillie (Tetrao Urogallus) and Its Consequences in Planning Breeding Programs
Source: Animals (Basel). 2020 Mar 30;10(4):583. doi: 10.3390/ani10040583 (PMC7222366; doi:10.3390/ani10040583)
Supplement: Supplementary File 1 [file animals-10-00583-s001.zip]

Archive with 1 entries (1 files):
- animals-724754-supplementary.mp3
